# Supplementary material for: Differences in Visuospatial Expertise between Skeet Shooting Athletes and Non-Athletes
Source: Int J Environ Res Public Health. 2021 Jul 31;18(15):8147. doi: 10.3390/ijerph18158147 (PMC8346005; doi:10.3390/ijerph18158147)
Supplement: Supplementary file 1 [file ijerph-18-08147-s001.zip]

Archive with 1 entries (1 files):
- ijerph-1305988-Supplementary.pdf
